# Supplementary material for: Flow and detailed 3D morphodynamic data from laboratory experiments of fluvial dike breaching
Source: Sci Data. 2019 May 13;6:53. doi: 10.1038/s41597-019-0057-y (PMC6514018; doi:10.1038/s41597-019-0057-y)
Supplement: Supplementary file 1 — Download metadata file [file 41597_2019_57_MOESM1_ESM.zip]

Archive with 3 entries (3 files):
- a_Rifai685A_assay.txt
- s_Rifai685A_study.txt
- i_Investigation.txt
