# Supplementary material for: Flow and detailed 3D morphodynamic data from laboratory experiments of fluvial dike breaching
Source: Sci Data. 2019 May 13;6:53. doi: 10.1038/s41597-019-0057-y (PMC6514018; doi:10.1038/s41597-019-0057-y)
Supplement: Supplementary file 1 — Download metadata file [file 41597_2019_57_MOESM1_ESM.zip › a_Rifai685A_assay.txt]

Sample Name	Protocol REF	Assay Name	Raw Data File	Comment[Data Repository]	Comment[Data Record Accession]	Comment[Data Record URI]	Factor Value[inflow discharge]	Factor Value[main channel width]	Factor Value[main channel length]	Factor Value[regulating system]
ULiege model	Testing	ULiege model series A test number 1	Data_h5.zip	Zenodo	doi:10.5281/zenodo.1492145	http://doi.org/10.5281/zenodo.1492145	0.02	1	8	perforated plane
ULiege model	Testing	ULiege model series A test number 2	Data_h5.zip	Zenodo	doi:10.5281/zenodo.1492145	http://doi.org/10.5281/zenodo.1492145	0.021	1	8	perforated plane
ULiege model	Testing	ULiege model series A test number 3	Data_h5.zip	Zenodo	doi:10.5281/zenodo.1492145	http://doi.org/10.5281/zenodo.1492145	0.028	1	8	perforated plane
ULiege model	Testing	ULiege model series A test number 4	Data_h5.zip	Zenodo	doi:10.5281/zenodo.1492145	http://doi.org/10.5281/zenodo.1492145	0.03	1	8	perforated plane
ULiege model	Testing	ULiege model series A test number 5	Data_h5.zip	Zenodo	doi:10.5281/zenodo.1492145	http://doi.org/10.5281/zenodo.1492145	0.031	1	8	perforated plane
ULiege model	Testing	ULiege model series A test number 6	Data_h5.zip	Zenodo	doi:10.5281/zenodo.1492145	http://doi.org/10.5281/zenodo.1492145	0.04	1	8	perforated plane
ULiege model	Testing	ULiege model series A test number 7	Data_h5.zip	Zenodo	doi:10.5281/zenodo.1492145	http://doi.org/10.5281/zenodo.1492145	0.04	1	8	perforated plane
ULiege model	Testing	ULiege model series A test number 8	Data_h5.zip	Zenodo	doi:10.5281/zenodo.1492145	http://doi.org/10.5281/zenodo.1492145	0.04	1	8	perforated plane
ULiege model	Testing	ULiege model series A test number 9	Data_h5.zip	Zenodo	doi:10.5281/zenodo.1492145	http://doi.org/10.5281/zenodo.1492145	0.041	1	8	perforated plane
ULiege model	Testing	ULiege model series A test number 10	Data_h5.zip	Zenodo	doi:10.5281/zenodo.1492145	http://doi.org/10.5281/zenodo.1492145	0.047	1	8	perforated plane
ULiege model	Testing	ULiege model series A test number 11	Data_h5.zip	Zenodo	doi:10.5281/zenodo.1492145	http://doi.org/10.5281/zenodo.1492145	0.05	1	8	perforated plane
ULiege model	Testing	ULiege model series A test number 12	Data_h5.zip	Zenodo	doi:10.5281/zenodo.1492145	http://doi.org/10.5281/zenodo.1492145	0.051	1	8	perforated plane
ULiege model	Testing	ULiege model series A test number 13	Data_h5.zip	Zenodo	doi:10.5281/zenodo.1492145	http://doi.org/10.5281/zenodo.1492145	0.055	1	8	perforated plane
ULiege model	Testing	ULiege model series A test number 14	Data_h5.zip	Zenodo	doi:10.5281/zenodo.1492145	http://doi.org/10.5281/zenodo.1492145	0.057	1	8	perforated plane
ULiege model	Testing	ULiege model series B test number 15	Data_h5.zip	Zenodo	doi:10.5281/zenodo.1492145	http://doi.org/10.5281/zenodo.1492145	0.03	1	8	rectilinear weir
ULiege model	Testing	ULiege model series B test number 16	Data_h5.zip	Zenodo	doi:10.5281/zenodo.1492145	http://doi.org/10.5281/zenodo.1492145	0.042	1	8	rectilinear weir
ULiege model	Testing	ULiege model series B test number 17	Data_h5.zip	Zenodo	doi:10.5281/zenodo.1492145	http://doi.org/10.5281/zenodo.1492145	0.04	1	8	rectilinear weir
ULiege model	Testing	ULiege model series B test number 18	Data_h5.zip	Zenodo	doi:10.5281/zenodo.1492145	http://doi.org/10.5281/zenodo.1492145	0.031	1	8	sluice gate
ULiege model	Testing	ULiege model series B test number 19	Data_h5.zip	Zenodo	doi:10.5281/zenodo.1492145	http://doi.org/10.5281/zenodo.1492145	0.041	1	8	sluice gate
ULiege model	Testing	ULiege model series B test number 20	Data_h5.zip	Zenodo	doi:10.5281/zenodo.1492145	http://doi.org/10.5281/zenodo.1492145	0.04	1	8	sluice gate
ULiege model	Testing	ULiege model series C test number 21	Data_h5.zip	Zenodo	doi:10.5281/zenodo.1492145	http://doi.org/10.5281/zenodo.1492145	0.041	1	8	perforated plane
ULiege model	Testing	ULiege model series C test number 22	Data_h5.zip	Zenodo	doi:10.5281/zenodo.1492145	http://doi.org/10.5281/zenodo.1492145	0.04	1	8	perforated plane
ULiege model	Testing	ULiege model series C test number 23	Data_h5.zip	Zenodo	doi:10.5281/zenodo.1492145	http://doi.org/10.5281/zenodo.1492145	0.041	1	8	perforated plane
ULiege model	Testing	ULiege model series C test number 24	Data_h5.zip	Zenodo	doi:10.5281/zenodo.1492145	http://doi.org/10.5281/zenodo.1492145	0.041	1	8	perforated plane
ULiege model	Testing	ULiege model series C test number 25	Data_h5.zip	Zenodo	doi:10.5281/zenodo.1492145	http://doi.org/10.5281/zenodo.1492145	0.041	1	8	perforated plane
ULiege model	Testing	ULiege model series C test number 26	Data_h5.zip	Zenodo	doi:10.5281/zenodo.1492145	http://doi.org/10.5281/zenodo.1492145	0.041	1	8	perforated plane
ULiege model	Testing	ULiege model series D test number 27	Data_h5.zip	Zenodo	doi:10.5281/zenodo.1492145	http://doi.org/10.5281/zenodo.1492145	0.02	1	8	perforated plane
ULiege model	Testing	ULiege model series D test number 28	Data_h5.zip	Zenodo	doi:10.5281/zenodo.1492145	http://doi.org/10.5281/zenodo.1492145	0.031	1	8	perforated plane
ULiege model	Testing	ULiege model series D test number 29	Data_h5.zip	Zenodo	doi:10.5281/zenodo.1492145	http://doi.org/10.5281/zenodo.1492145	0.04	1	8	perforated plane
ULiege model	Testing	ULiege model series D test number 30	Data_h5.zip	Zenodo	doi:10.5281/zenodo.1492145	http://doi.org/10.5281/zenodo.1492145	0.05	1	8	perforated plane
LNHE model	Testing	LNHE model series E test number 31	Data_h5.zip	Zenodo	doi:10.5281/zenodo.1492145	http://doi.org/10.5281/zenodo.1492145	0.038	1	18	perforated plane
LNHE model	Testing	LNHE model series E test number 32	Data_h5.zip	Zenodo	doi:10.5281/zenodo.1492145	http://doi.org/10.5281/zenodo.1492145	0.046	1	18	perforated plane
LNHE model	Testing	LNHE model series E test number 33	Data_h5.zip	Zenodo	doi:10.5281/zenodo.1492145	http://doi.org/10.5281/zenodo.1492145	0.054	1.4	18	perforated plane
LNHE model	Testing	LNHE model series E test number 34	Data_h5.zip	Zenodo	doi:10.5281/zenodo.1492145	http://doi.org/10.5281/zenodo.1492145	0.074	1.4	18	perforated plane
LNHE model	Testing	LNHE model series E test number 35	Data_h5.zip	Zenodo	doi:10.5281/zenodo.1492145	http://doi.org/10.5281/zenodo.1492145	0.092	1.4	18	perforated plane
LNHE model	Testing	LNHE model series E test number 36	Data_h5.zip	Zenodo	doi:10.5281/zenodo.1492145	http://doi.org/10.5281/zenodo.1492145	0.072	1.8	18	perforated plane
LNHE model	Testing	LNHE model series E test number 37	Data_h5.zip	Zenodo	doi:10.5281/zenodo.1492145	http://doi.org/10.5281/zenodo.1492145	0.098	1.8	18	perforated plane
LNHE model	Testing	LNHE model series E test number 38	Data_h5.zip	Zenodo	doi:10.5281/zenodo.1492145	http://doi.org/10.5281/zenodo.1492145	0.099	1.8	18	perforated plane
LNHE model	Testing	LNHE model series E test number 39	Data_h5.zip	Zenodo	doi:10.5281/zenodo.1492145	http://doi.org/10.5281/zenodo.1492145	0.125	1.8	18	perforated plane
LNHE model	Testing	LNHE model series E test number 40	Data_h5.zip	Zenodo	doi:10.5281/zenodo.1492145	http://doi.org/10.5281/zenodo.1492145	0.098	2.25	18	perforated plane
LNHE model	Testing	LNHE model series E test number 41	Data_h5.zip	Zenodo	doi:10.5281/zenodo.1492145	http://doi.org/10.5281/zenodo.1492145	0.101	2.25	18	perforated plane
LNHE model	Testing	LNHE model series E test number 42	Data_h5.zip	Zenodo	doi:10.5281/zenodo.1492145	http://doi.org/10.5281/zenodo.1492145	0.139	2.25	18	perforated plane
LNHE model	Testing	LNHE model series E test number 43	Data_h5.zip	Zenodo	doi:10.5281/zenodo.1492145	http://doi.org/10.5281/zenodo.1492145	0.14	2.25	18	perforated plane
LNHE model	Testing	LNHE model series E test number 44	Data_h5.zip	Zenodo	doi:10.5281/zenodo.1492145	http://doi.org/10.5281/zenodo.1492145	0.141	2.25	18	perforated plane
LNHE model	Testing	LNHE model series E test number 45	Data_h5.zip	Zenodo	doi:10.5281/zenodo.1492145	http://doi.org/10.5281/zenodo.1492145	0.16	2.25	18	perforated plane
LNHE model	Testing	LNHE model series F test number 46	Data_h5.zip	Zenodo	doi:10.5281/zenodo.1492145	http://doi.org/10.5281/zenodo.1492145	0.096	1.8	18	perforated plane
LNHE model	Testing	LNHE model series F test number 47	Data_h5.zip	Zenodo	doi:10.5281/zenodo.1492145	http://doi.org/10.5281/zenodo.1492145	0.114	1.8	18	perforated plane
LNHE model	Testing	LNHE model series F test number 48	Data_h5.zip	Zenodo	doi:10.5281/zenodo.1492145	http://doi.org/10.5281/zenodo.1492145	0.114	1.8	18	perforated plane
LNHE model	Testing	LNHE model series F test number 49	Data_h5.zip	Zenodo	doi:10.5281/zenodo.1492145	http://doi.org/10.5281/zenodo.1492145	0.093	1.8	18	perforated plane
LNHE model	Testing	LNHE model series F test number 50	Data_h5.zip	Zenodo	doi:10.5281/zenodo.1492145	http://doi.org/10.5281/zenodo.1492145	0.095	1.8	18	perforated plane
LNHE model	Testing	LNHE model series F test number 51	Data_h5.zip	Zenodo	doi:10.5281/zenodo.1492145	http://doi.org/10.5281/zenodo.1492145	0.115	1.8	18	perforated plane
LNHE model	Testing	LNHE model series G test number 52	Data_h5.zip	Zenodo	doi:10.5281/zenodo.1492145	http://doi.org/10.5281/zenodo.1492145	0.072	1.8	18	perforated plane
LNHE model	Testing	LNHE model series G test number 53	Data_h5.zip	Zenodo	doi:10.5281/zenodo.1492145	http://doi.org/10.5281/zenodo.1492145	0.1	1.8	18	perforated plane
LNHE model	Testing	LNHE model series G test number 54	Data_h5.zip	Zenodo	doi:10.5281/zenodo.1492145	http://doi.org/10.5281/zenodo.1492145	0.12	1.8	18	perforated plane
