# Supplementary material for: Flow and detailed 3D morphodynamic data from laboratory experiments of fluvial dike breaching
Source: Sci Data. 2019 May 13;6:53. doi: 10.1038/s41597-019-0057-y (PMC6514018; doi:10.1038/s41597-019-0057-y)
Supplement: Supplementary file 1 — Download metadata file [file 41597_2019_57_MOESM1_ESM.zip › s_Rifai685A_study.txt]

Source Name	Characteristics[environment type]	Term Source REF	Term Accession Number	Protocol REF	Sample Name	Factor Value[regulating system]	Factor Value[inflow discharge]	Factor Value[main channel width]	Factor Value[main channel length]	Factor Value[grain size]	Factor Value[channel bottom level]
the Engineering Hydraulics Laboratory of University of Liege	laboratory environment	ENVO	ENVO:01001405	Experimental models	ULiege model	perforated plane;rectilinear weir;sluice gate
the National Laboratory for Hydraulics and Environment of EDF R and D	laboratory environment	ENVO	ENVO:01001405	Experimental models	LNHE model	rectilinear weir
