# Supplementary material for: Flow and detailed 3D morphodynamic data from laboratory experiments of fluvial dike breaching
Source: Sci Data. 2019 May 13;6:53. doi: 10.1038/s41597-019-0057-y (PMC6514018; doi:10.1038/s41597-019-0057-y)
Supplement: Supplementary file 1 — Download metadata file [file 41597_2019_57_MOESM1_ESM.zip › i_Investigation.txt]

# Investigation File generated for Scientific Data with Investigation File Authoring Tool version 0.1.0 on 15/04/2019 - This metadata file is CC0
ONTOLOGY SOURCE REFERENCE
Term Source Name	ERO	OBI	NCIT	ENVO	ECG	CDAO
Term Source File	http://data.bioontology.org/ontologies/ERO	http://data.bioontology.org/ontologies/OBI	http://data.bioontology.org/ontologies/NCIT	http://data.bioontology.org/ontologies/ENVO	http://data.bioontology.org/ontologies/ECG	http://data.bioontology.org/ontologies/CDAO
Term Source Version	2013-08-02	2014-08-18	17.06d		1	$Revision$
Term Source Description	Eagle-I Research Resource Ontology	Ontology for Biomedical Investigations	National Cancer Institute Thesaurus	Environment Ontology	Electrocardiography Ontology	Comparative Data Analysis Ontology
INVESTIGATION
Investigation Identifier
Investigation Title
Investigation Description
Investigation Submission Date
Investigation Public Release Date
INVESTIGATION PUBLICATIONS
Investigation PubMed ID
Investigation Publication DOI
Investigation Publication Author List
Investigation Publication Title
Investigation Publication Status
Investigation Publication Status Term Accession Number
Investigation Publication Status Term Source REF
INVESTIGATION CONTACTS
Investigation Person Last Name
Investigation Person Mid Initials
Investigation Person First Name
Investigation Person Address
Investigation Person Phone
Investigation Person Fax
Investigation Person Email
Investigation Person Affiliation
Investigation Person Roles
Investigation Person Roles Term Accession Number
Investigation Person Roles Term Source REF
STUDY
Study Identifier	10.1038/s41597-019-0057-y
Study Title	Flow and detailed 3D morphodynamic data from laboratory experiments of fluvial dike breaching
Study Submission Date	23/11/2018
Study Public Release Date	13/05/2019
Study Description	https://www.nature.com/articles/s41597-019-0057-y
Study File Name	s_Rifai685A_study.txt
Comment[Subject Keywords]	""
Comment[Manuscript Licence]	CC BY-4.0
Comment[Experimental Metadata Licence]	CC0
Comment[Supplementary Information File Name]
Comment[Supplementary Information File Type]
Comment[Supplementary Information File URL]
Comment[Data Repository]	figshare
Comment[Data Record Accession]	doi:10.5281/zenodo.1492145 
Comment[Data Record URI]	http://doi.org/10.5281/zenodo.1492145
STUDY DESIGN DESCRIPTORS
Study Design Type	modeling and simulation objective	factorial design
Study Design Type Term Accession Number	ERO:0100102	OBI:0500014
Study Design Type Term Source REF	ERO	OBI
STUDY PUBLICATIONS
Study PubMed ID	""	""
Study Publication DOI	doi:10.1002/2016WR020053	doi:10.1029/2017WR022492
Study Publication Author List	""	""
Study Publication Title	""	""
Study Publication Status	published	published
Study Publication Status Term Accession Number		
Study Publication Status Term Source REF		
STUDY FACTORS
Study Factor Name	regulating system	inflow discharge	main channel width	main channel length	grain size	channel bottom level
Study Factor Type	Regulator Device	fluid flow rate	Dimension	Dimension	Dimension	Dimension
Study Factor Type Term Accession Number	NCIT:C50137	PATO:0002243	NCIT:C25483	NCIT:C25483	NCIT:C25483	NCIT:C25483
Study Factor Type Term Source REF	NCIT	ENVO	NCIT	NCIT	NCIT	NCIT
STUDY ASSAYS
Study Assay Measurement Type	levee
Study Assay Measurement Type Term Accession Number	ENVO:00000178
Study Assay Measurement Type Term Source REF	ENVO
Study Assay Technology Type	Modeling_and_Simulation
Study Assay Technology Type Term Accession Number	ECG:ECG_000000140
Study Assay Technology Type Term Source REF	ECG
Study Assay Technology Platform	""
Study Assay File Name	a_Rifai685A_assay.txt
STUDY PROTOCOLS
Study Protocol Name	Experimental models	Testing
Study Protocol Type	ModelDescription	data collection method
Study Protocol Type Term Accession Number	CDAO:0000007	ERO:0001932
Study Protocol Type Term Source REF	CDAO	ERO
Study Protocol Description		
Study Protocol URI	""	""
Study Protocol Version		
Study Protocol Parameters Name	""	""
Study Protocol Parameters Name Term Accession Number	""	""
Study Protocol Parameters Name Term Source REF	""	""
Study Protocol Components Name	""	""
Study Protocol Components Type	""	""
Study Protocol Components Type Term Accession Number	""	""
Study Protocol Components Type Term Source REF	""	""
STUDY CONTACTS
Study Person Last Name	Rifai	El kadi Abderrezzak	Erpicum	Archambeau	Violeau	Pirotton	Dewals
Study Person First Name	Ismail	Kamal	Sébastien	Pierre	Damien	Michel	Benjamin
Study Person Mid Initials
Study Person Email	rifaiismail@gmail.com	""	""	""	""	""	""
Study Person Phone
Study Person Fax
Study Person Address
Study Person Affiliation	Saint-Venant Laboratory for Hydraulics (LHSV), Chatou, France	Saint-Venant Laboratory for Hydraulics (LHSV), Chatou, France	Hydraulics in Environmental and Civil Engineering (HECE), University of Liège, Liège, Belgium	Hydraulics in Environmental and Civil Engineering (HECE), University of Liège, Liège, Belgium	Saint-Venant Laboratory for Hydraulics (LHSV), Chatou, France	Hydraulics in Environmental and Civil Engineering (HECE), University of Liège, Liège, Belgium	Hydraulics in Environmental and Civil Engineering (HECE), University of Liège, Liège, Belgium
Study Person Roles
Study Person Roles Term Accession Number
Study Person Roles Term Source REF
Comment[Study Person ORCID]	0000-0002-9840-3697	""	0000-0002-7094-9604	""	""	""	0000-0003-0960-1892
Comment[Funder]
Comment[FundRef ID]
Comment[Funder Term Source REF]
Comment[Grant Identifier]
